# Supplementary material for: Spatiotemporal and Individual Patterns of Domestic Cat (Felis catus) Hunting Behaviour in France
Source: Animals (Basel). 2023 Nov 14;13(22):3507. doi: 10.3390/ani13223507 (PMC10668736; doi:10.3390/ani13223507)
Supplement: Supplementary file 1 [file animals-13-03507-s001.zip]

Archive with 1 entries (1 files):
- The anonymized dataset.xlsx
